# Supplementary material for: Associations of HEXACO and dark traits with power and gender harassment
Source: Front Psychol. 2026 Jun 17;17:1816134. doi: 10.3389/fpsyg.2026.1816134 (PMC13318987; doi:10.3389/fpsyg.2026.1816134)
Supplement: Supplementary file 1 [file Data_Sheet_1.CSV]

ID	hexaco_HH	hexaco_E	hexaco_X	hexaco_A	hexaco_C	hexaco_O	Machiavellianism	Narcissism	Psychopathy	power_harassment	gender_harassment	age	gender	area
SBZ0001	2.6	3.2	2.8	3.4	3.6	3.3	4.2	2.4	2.1	1.1	1	20	1	Kanto
SBZ0002	2.3	3.4	2.4	2.1	2.9	4.4	4.1	2.1	1.9	1.3	1.3	20	1	Kanto
SBZ0003	4.8	3.2	2.3	3.8	4.4	3.6	2	1.2	2.1	1	1	30	0	Kinki
SBZ0004	2.1	2.8	3.5	1.6	1.7	4.5	4	2.3	4.2	1.8	1.2	20	1	Kinki
SBZ0005	3.8	3.6	3.1	3.6	2.6	4.4	2.1	2.3	2	1.1	1.5	10	1	Shinetsu
SBZ0006	2.2	3.5	3.2	1.8	2.2	3.7	3.3	3.8	3.7	2.5	1.6	20	1	Tokai
SBZ0007	3.3	4.4	3.2	3.6	2.6	3.8	3	2.7	3	1.3	2.1	10	1	Tokai
SBZ0008	2.5	3.5	2.5	2.8	3.3	3.8	3.8	2.8	2.7	2.1	3.5	10	1	Tokai
SBZ0009	3	3.1	4.6	4.1	4	4.8	4.7	2.3	1.4	1.1	1.4	20	1	Kanto
SBZ0010	3.6	3.9	2.1	3.4	3.6	4	3.9	2.7	2.6	1	1.3	20	1	Kanto
SBZ0011	3.8	3.8	2	2.5	3.6	4.4	4	2.4	2.4	1.3	1.2	20	0	Kanto
SBZ0012	2.1	1.6	3.8	2.7	4.1	4.6	4.7	4	4.4	2.3	4.1	30	0	Kanto
SBZ0013	3.6	2.7	2.5	3.7	2.8	4.3	3.4	2.9	2.6	1	1.2	40	0	Kanto
SBZ0014	4.2	2	3.1	4.4	4.1	4.4	2.8	1	1.2	1	1	20	1	Kanto
SBZ0015	4.2	2.7	2	2.8	3.8	4.5	4	2.2	2.8	1.3	1.2	30	1	Kanto
SBZ0016	3	2.1	2.7	3	2.4	2.9	3.6	2.1	3.3	1.4	1.1	20	1	Kanto
SBZ0017	3	3.2	4	3.4	4.2	4.8	3.7	2.9	2.8	1.1	1.3	20	0	Shinetsu
SBZ0018	3.7	4.1	3.3	3	3.4	4.4	2.6	2.4	2	1.2	1.3	30	0	Kinki
SBZ0019	1.7	2.9	3.3	3.1	3	2.8	4.3	3.3	3.1	1.1	1.7	30	0	Chugoku
SBZ0020	2.9	2.6	2.8	3.2	2.4	3.4	4.2	2.4	3.6	1	1.9	30	0	Kinki
SBZ0021	3.3	3.4	3.7	2.3	4.1	2	3.9	3.6	2.4	1.3	2.1	50	1	Kanto
SBZ0022	2.5	3.8	2	1.9	3.4	2.8	3.4	3.2	3.4	1.2	1.6	30	0	Tokai
SBZ0023	3.4	3.9	2	3.3	3.3	3.2	3.6	2.2	1.6	1.1	1.5	20	1	Kyushu
SBZ0024	2.7	2.8	2.7	2.8	3.2	3.1	2.8	2.6	3.4	2.3	3	30	1	Kanto
SBZ0025	3.7	3.9	2.2	3.2	2.2	2.8	3.6	1.8	2.2	1.1	1.2	20	0	Kanto
SBZ0026	3.3	3.8	2.6	2.6	3.1	2.9	3.6	2.3	2.6	1.1	1	50	1	Kinki
SBZ0027	3.4	4.7	2	2.2	2.6	2.4	3.3	2.1	2.9	1.8	2.7	30	0	Kyushu
SBZ0028	2.7	3.6	3.7	2.3	3.4	3.3	4.4	2.8	3.3	2	2.6	40	1	Kinki
SBZ0029	2.9	4	1.2	1.8	3.4	3.2	3.8	1.7	3.3	1.5	2.7	30	1	Kanto
SBZ0030	3.6	3.3	2.6	3.2	2.8	2.7	3.6	2.6	2.6	1.3	3.3	20	0	Kinki
SBZ0031	2.9	4.3	1.6	3.1	3.3	4.2	4.2	1.3	2.7	1	1	20	1	Chugoku
SBZ0032	4	4.2	1.2	1.7	2.9	3.5	4	1.6	1.6	1.1	1	30	1	Kanto
SBZ0033	3.5	4.3	1.9	2.8	3.4	2.4	3.6	1.9	2.7	1	1.1	30	1	Kanto
SBZ0034	3.2	4.3	2.1	2.8	3.3	3.4	4.3	1.7	2.2	1	1	30	1	Kanto
SBZ0035	2.7	3.9	2.7	2.9	2.9	2.2	4	2.3	2.4	1.2	1.7	20	0	Kanto
SBZ0036	3.8	3.3	3	2.6	3.4	3.1	3.2	2.3	1.4	1	1.1	30	1	Tohoku
SBZ0037	3	2.7	2.9	3	3	3.1	1.1	2.6	1.9	1.4	2.3	40	0	Kanto
SBZ0038	3.5	3.3	3.2	3.3	3.5	3.1	3.2	2.4	2.6	1	2.7	40	0	Kanto
SBZ0039	3.1	3.3	3.2	3.1	3.3	2.8	3.1	2.3	1.9	1.1	3	40	1	Kyushu
SBZ0040	2.9	3.8	1.4	2	3.2	2	4.9	1.7	3.4	1.4	1.6	30	1	Kanto
SBZ0041	2.5	4.2	2.6	2.5	1.6	3.2	4.9	1.4	3.1	2.3	1.4	20	1	Kinki
SBZ0042	3.7	3.3	2.8	3.2	3.7	2	3.2	2.2	2.2	1	1	30	1	Kanto
SBZ0043	2.6	2.6	3.4	3.3	3.4	3.5	2.6	3.2	3	1.4	1.5	30	0	Kanto
SBZ0044	2	3.5	2.2	1.8	2.8	4.1	3.3	3	3.1	1.7	3.5	30	1	Kanto
SBZ0045	3.9	4.3	1.9	2.8	3	1.9	4	1.1	1.8	1	1.1	30	1	Shinetsu
SBZ0046	3.7	3.6	1.7	2.5	2.5	2.3	3.2	1.3	2.2	1	1.3	20	1	Kinki
SBZ0047	4.1	3.8	2.6	3.7	4.1	3.6	2.8	1.4	1.8	1	1	30	1	Kinki
SBZ0048	2.9	2.5	3.3	2.2	4.4	3.8	3.8	2.8	3.2	1.1	3.3	40	1	Kanto
SBZ0049	3.9	2.6	3	4.7	2.9	2.6	3	1.9	1.7	1	1.3	50	0	Kyushu
SBZ0050	3.2	2.9	2.9	3	3.2	2.9	2.4	2.9	2.7	1.1	3	20	1	Kanto
SBZ0051	3.9	3	3.7	3.4	3.2	3.3	3	3.1	2	1.1	2.3	30	0	Kanto
SBZ0052	2.7	3	2.9	3.3	2.9	2.9	3	2.8	3	1	2.2	30	0	Kanto
SBZ0053	3	3.1	2.8	2.6	3.1	2.7	3.1	3	3.1	1.8	3.1	20	0	Tokai
SBZ0054	2.2	3.8	3.7	2.6	3.9	2.2	3.8	3.4	3.2	1.1	2.2	30	1	Hokkaido
SBZ0055	2.2	4.1	3.2	2.7	2.9	2.6	4	2.4	3	1.4	2.8	40	1	Hokkaido
SBZ0056	3.3	3.4	2.6	2.8	2.8	2.7	3.1	1.9	2.6	1.4	2.3	40	1	Kanto
SBZ0057	3.3	4	2.7	2.6	3.2	3.7	3.8	1.9	2.8	1.1	1	30	1	Tokai
SBZ0058	4	4.2	1.9	2.9	1.8	2.3	2.2	1.2	1.7	1.2	2.2	30	0	Kanto
SBZ0059	2.9	4	3.7	1.3	3.7	3.2	3.4	3.1	4	1.1	1.7	30	1	Kanto
SBZ0060	3.3	4.2	1.6	2.1	3.3	3.4	3.7	1.8	2.4	1.2	1.6	50	1	Kanto
SBZ0061	3.1	3.1	2.9	3.1	3	3.3	3	2.4	2.7	1.4	1.4	40	0	Kinki
SBZ0062	3.8	4	1.6	2.8	4.4	3.1	2.9	1.8	1.7	1.1	1.2	30	1	Tohoku
SBZ0063	3.2	4.3	2.2	2	2.7	4	3.6	2.7	2.7	1.2	1	40	1	Tokai
SBZ0064	3.1	2.7	1.6	3.6	2.7	3.5	3.7	2	2.1	1.3	2.5	20	0	Kanto
SBZ0065	3.2	3.8	2.4	2.1	2.4	3	3.3	3.3	3.4	1.4	1.3	50	0	Kanto
SBZ0066	3.7	4.3	2.8	2.4	3.4	3.3	3.7	1.4	3.1	1.2	2.3	40	1	Kanto
SBZ0067	3	3	3.1	2.9	3.2	2.9	3.1	3.2	3.1	1.5	2.3	40	0	Kinki
SBZ0068	3	2.9	3.1	3.3	3	2.9	3.4	3.3	3.2	1.9	2.2	10	0	Tokai
SBZ0069	3.2	3.2	2.7	3.6	2.8	2.3	3.1	3	3.2	1.8	3.1	40	0	Kanto
SBZ0070	4	4.7	1.6	2.3	2.3	1.7	3.2	1.9	2.2	1.7	3	30	1	Kanto
SBZ0071	4	3.6	1.9	3.5	3.8	2.3	3.7	1.3	1.3	1.1	1.5	40	0	Kanto
SBZ0072	3.3	3.9	2.8	3	3.1	2.4	3.4	2	2.7	1.3	2.2	20	1	Kinki
SBZ0073	3.6	2.5	2.5	3	2.3	4	4	2.7	3.3	1.1	2.6	20	0	Kinki
SBZ0074	4	4.5	1.8	2	2.8	2.6	3.3	1.6	2.2	1.3	1.3	30	1	Kinki
SBZ0075	2.6	3.4	2.5	2.2	3.5	3.7	4.1	2.6	2.2	1.2	1	20	0	Kinki
SBZ0076	3.1	3.9	3	1.9	2.3	3	4.9	2.9	2.4	2.1	1.1	30	1	Chugoku
SBZ0077	2.7	3.2	2.9	3	3	3.1	4.1	3	3.7	2	3.6	20	0	Kanto
SBZ0078	3.2	3.5	2.8	2.8	3.2	3.2	3.9	2.6	3.2	1.6	3.2	30	1	Kinki
SBZ0079	3.2	3.1	2.9	3	3.1	3.1	2.8	2.7	1.8	1.3	1.8	60	1	Kinki
SBZ0080	3.4	3.8	1.5	2.4	4	3.7	3.8	2.4	2.6	1.1	1.4	50	1	Kanto
SBZ0081	3.2	3.1	2.6	4	3.5	2.4	3.6	2.4	1.9	1.2	2.8	20	0	Tokai
SBZ0082	2.9	3.2	2.9	2.7	3.4	3.1	3.6	2.4	2.7	1	1	30	1	Kinki
SBZ0083	3.3	3.3	2.8	3	2.8	4.1	3.9	2.2	2	1.2	2.5	30	1	Hokkaido
SBZ0084	2.6	3.3	3.2	3	3	3	4	3.6	3.3	1	2.9	30	0	Tokai
SBZ0085	3.2	4.4	1.8	2.3	2.3	2.1	4.1	1.3	2	1.2	1.5	30	1	Kyushu
SBZ0086	2.9	3.8	3.1	2.4	3.3	2.2	4.2	2.4	2.4	1.1	1.7	30	1	Kanto
SBZ0087	3.7	3.9	2.9	3.2	4.1	2.7	3.8	2.6	2.8	1.1	2.2	30	1	Kyushu
SBZ0088	2	3.4	3.9	2.6	2.5	3.5	3.1	2.6	2.4	1	2.8	30	1	Kanto
SBZ0089	3.2	3	3	2.7	3.3	2.8	3.2	3.2	3.2	2.1	3.2	40	0	Kanto
SBZ0090	2.7	3.7	2.1	4.3	3.1	2.2	3	2	2.1	1	1.3	30	0	Kinki
SBZ0091	2.4	4.3	3.6	2.2	3	3.7	3.8	3.6	2.4	1.3	2.5	40	1	Kinki
SBZ0092	3.2	4.4	1.8	1.9	3.7	1.7	4.4	1.6	2.6	1.3	1.4	20	1	Tokai
SBZ0093	4	3.1	3.5	2.2	3.6	2.9	3.4	2.3	2.9	1.2	1.2	40	1	Kyushu
SBZ0094	2.7	3.5	3	2.6	2.6	3.6	3.9	1.8	2.8	1.1	1.1	10	0	Kanto
SBZ0095	3	3.2	2.7	2.9	3	2.9	3	2.9	2.7	2.5	1.9	20	1	Kinki
SBZ0096	3	3.1	2.3	2.5	2.9	2.6	3.3	2.8	3	1.4	2.2	30	0	Kyushu
SBZ0097	4	2.8	3.3	3.3	3.4	3.6	2.4	1.7	2.6	1	1.8	40	1	Kanto
SBZ0098	3.1	3.4	2.8	2.7	2.7	3.5	4.2	2.7	2.7	1.1	2.5	30	1	Kinki
SBZ0099	3.9	2.9	1.8	2.9	3.2	2.9	2.4	1.7	1.2	1	1.2	30	0	Kanto
SBZ0100	3.4	4.3	2.1	2.3	2.8	2.9	3.1	1.6	2.2	1.1	1.5	40	0	Kanto
SBZ0101	3.9	3.3	1.6	2.7	3.6	2.3	2.6	1	2.1	1.2	1.2	40	0	Tokai
SBZ0102	3.1	3.7	3.2	3.2	4	3	3.3	3.1	1.9	1	1.2	60	1	Kanto
SBZ0103	3.6	3.4	3.4	2.2	2.9	2.6	4	2.6	3.4	1.1	1.3	40	0	Tokai
SBZ0104	3.6	3.5	2.7	2.8	4.2	4.3	3.9	1.9	1.4	1	1	50	1	Kanto
SBZ0105	3.2	3.4	3.7	3.1	3.2	3.4	2.7	2.2	2.2	1.2	2	40	0	Shikoku
SBZ0106	3.3	4.3	1.4	1.6	2.8	2.2	4.1	2.6	3.9	1.8	3.7	40	0	Kanto
SBZ0107	2.7	3.1	3.2	3.1	3	2.9	3.6	3	3.1	2.2	3.4	30	0	Kanto
SBZ0108	3	3	3.1	3.7	3	2.7	3.8	2.3	2.2	1.3	1	30	1	Kyushu
SBZ0109	4.1	4.2	1.4	3.5	4.6	2.8	3.7	1.6	2	1	1	50	1	Kanto
SBZ0110	3.6	3.9	2.7	2.6	4	2.7	3.7	2.4	2	1	1.1	40	1	Kanto
SBZ0111	4	2.9	2.8	3.2	2	3	3.3	1.9	2.4	1	2.8	30	1	Kanto
SBZ0112	3.3	3.9	3.2	3	2.9	3.4	3.2	2.6	2.1	1	2.4	40	1	Kanto
SBZ0113	3.6	4.2	2.1	2.5	2.7	2.8	3.2	1.6	2.9	1	1.9	40	1	Kanto
SBZ0114	2.9	3.1	2.6	2.9	3.1	3	3.6	1.7	1.6	1	1	20	0	Chugoku
SBZ0115	3.3	3.5	1.4	3	2.7	1.7	3.3	1.3	2.4	1.1	1.2	40	0	Kanto
SBZ0116	3.3	3	3.3	3	3	3.9	3.3	2.9	2.7	1.6	3.1	60	0	Kanto
SBZ0117	3.1	4.1	2	2.7	2.9	2	3.7	1.9	2.4	1	2.4	40	1	Tohoku
SBZ0118	3.9	4.1	1.1	1.7	2.9	2.7	4.6	1.3	2.2	1.3	1.5	30	0	Kanto
SBZ0119	2.6	3.1	3.1	2.9	2.9	3	3.6	3.1	3.1	1	2.9	40	0	Kanto
SBZ0120	3.4	3.1	3	2.5	2.9	2.5	3.3	2	2.4	1.1	1.5	40	1	Kanto
SBZ0121	3.5	3.3	2.6	3	3.1	3.2	3.2	2.6	2.7	1.2	1.9	30	0	Tohoku
SBZ0122	3.4	4.1	1.8	2.2	3.6	4.2	4	2.2	2.6	1.1	1.8	30	1	Kinki
SBZ0123	3.4	4.2	2	2.7	2.8	3.8	3.8	2	2.7	1	1	30	1	Tohoku
SBZ0124	2.7	4	1.9	1.3	2.5	2.4	4.1	1.9	2.3	1.4	1.6	30	1	Shikoku
SBZ0125	3.7	2.9	2.3	2.5	3.5	2.5	4.2	2	1.9	1.2	1.2	20	1	Tokai
SBZ0126	4	2.7	2	2.7	4.1	3.6	3	2.4	3.3	1.2	2.9	30	0	Kanto
SBZ0127	3.3	3	3.2	4.2	2.5	2.2	3.1	2.8	1.3	1.1	1.3	40	1	Kanto
SBZ0128	3.2	3	4.1	3.7	3.6	4	3.6	3.1	2.6	1.5	3.3	50	0	Kanto
SBZ0129	3.6	3.4	2.2	3	3.3	3.2	2.8	2.9	1.9	1.2	2.9	30	1	Kanto
SBZ0130	3.6	3.4	1.8	1.5	3.4	3.9	3.9	1.4	3	1.2	1.2	20	1	Tokai
SBZ0131	3.3	3.2	3	3.3	2.8	3.4	3.3	2	2.7	1	1	30	1	Okinawa
SBZ0132	3.1	4.8	2.6	2.4	3.4	3.3	4.2	2.9	2.3	1.1	1.3	30	1	Kanto
SBZ0133	3.9	3.3	3.9	3.4	3.7	3.4	2	2.3	1.8	1	1.6	30	1	Hokuriku
SBZ0134	3.3	4.1	2.7	2.2	3.2	2.5	3.6	1.4	2.4	1.1	2.5	30	1	Kinki
SBZ0135	3.3	3	2.8	3.2	3	3	2.9	3.2	2.7	1.6	1.8	30	0	Hokkaido
SBZ0136	2.9	4.6	2.2	3.5	2.6	3.1	3.1	1.8	2.4	1	1.2	30	1	Kyushu
SBZ0137	3.1	3	2.7	3.3	2.7	2.8	2.2	2	2.1	1.7	1.8	30	0	Hokkaido
SBZ0138	3.3	4	2.1	2.4	3.1	2.9	3.3	2.1	2.4	1.2	2.4	40	1	Chugoku
SBZ0139	3.7	4.1	1.6	3.1	3.3	2.6	4.1	1.2	1.7	1	1	30	1	Kinki
SBZ0140	3.2	2.7	3.1	3	3.2	3	3.2	2.8	2.9	1	1.2	20	1	Kanto
SBZ0141	2.9	3.9	1.9	2.2	2.5	3.3	3.6	1.4	2.7	1.3	1.6	30	1	Kanto
SBZ0142	3.7	2.8	3.7	3.1	3.6	4.3	3.3	2.2	2	1	1	40	0	Kanto
SBZ0143	3.2	4.1	2.4	2.7	2.9	3.4	3.9	1.9	2.2	1	1.1	40	1	Kanto
SBZ0144	3.6	3.1	2.9	3	3.9	2.9	3.3	3	2.9	1	1.8	50	0	Kanto
SBZ0145	3	3.2	2.7	3	3	2.7	3.9	2	1.7	1.3	2	30	1	Kinki
SBZ0146	3.4	3.4	1.2	2.2	3	3.1	3.3	1.7	2.6	1.1	2.5	30	1	Kanto
SBZ0147	3.2	3.5	3.8	4.1	3.6	3.8	3.1	3.1	1.8	1.1	2	20	1	Kinki
SBZ0148	3.8	4	3	3.3	3.4	3.5	3.1	2.1	1.8	1.1	1.6	30	1	Kinki
SBZ0149	2.9	3.6	3.2	2.7	2.2	3.4	3.8	2.6	1.9	1	1.8	30	1	Shinetsu
SBZ0150	3.8	3.5	2.7	3.8	3.1	3.7	2.8	1.6	1.3	1	1.2	40	1	Kinki
SBZ0151	3.9	3.7	2.3	2.7	3.5	3.5	3.3	2.1	1.9	1.1	1.2	40	0	Kanto
SBZ0152	3.2	3.4	2.2	3.1	2.9	2.4	3.4	2.9	2.3	1.3	2.5	30	1	Kanto
SBZ0153	3.5	3.8	1.6	2.5	2.1	2.5	3.8	1.7	1.8	1.8	1.2	40	1	Hokkaido
SBZ0154	3.8	3.5	2.9	3.1	3.5	3.3	2.6	2.7	1.4	1	1.8	40	1	Kanto
SBZ0155	1.9	2.5	4.7	2	2.8	3.9	3	4	2.6	1.7	2.5	30	0	Kanto
SBZ0156	3.5	3.9	1.5	2.6	3.3	3.4	4.1	1.8	2.1	1.2	1	30	0	Tokai
SBZ0157	3.4	3.8	3	3.5	3.4	2.3	3.1	2.4	2.6	1	1.5	30	1	Kinki
SBZ0158	3.2	2.1	3.7	4.4	3.5	4.3	3.2	3.9	2.3	1	1.2	30	0	Kyushu
SBZ0159	3.6	4	3.8	3.6	3.3	2.7	4	1.4	1.6	1.3	1.3	50	1	Kanto
SBZ0160	2.6	3.3	2.6	2.5	3	2.7	2.4	1.2	2	1.1	1.2	30	1	Kyushu
SBZ0161	2.6	2.6	2.9	3.1	3.7	3.6	4.7	2.9	2	1.3	1.2	20	1	Shinetsu
SBZ0162	3.4	3.2	4	3.7	3.3	4.4	4.4	3.1	2.2	1	2.3	20	0	Kinki
SBZ0163	2.6	2.8	4	3.2	3.4	2.7	4.3	4.3	3.3	1.3	4.2	50	1	Kanto
SBZ0164	3	3.5	2.9	3.4	3.5	3.4	3.8	2.6	2.4	1	2.5	40	1	Kinki
SBZ0165	3.6	2.7	2.5	3.3	3.4	2.8	3.3	2.4	2.3	1	2.2	10	1	Kanto
SBZ0166	2.7	3.8	2.6	3.3	3.8	3.3	3.8	3.1	2.1	1.1	1.2	40	1	Tokai
SBZ0167	3.4	3.7	2.5	2.2	3.4	2.6	3.2	2	2.3	1.1	1.2	40	1	Kanto
SBZ0168	3	3	3	2.8	3.2	3.2	4	3.1	3.2	1	1	30	1	Kanto
SBZ0169	3	3	3	3	3	3	4	3.6	3.4	1.1	1.7	20	1	Kinki
SBZ0170	3	3.1	3	2.9	3	3	3.7	3.4	3.7	1.3	1.6	30	1	Kanto
SBZ0171	3	3.6	2.9	2.7	2.9	3.1	3.9	2.7	4	1	1	30	1	Tokai
SBZ0172	3.5	4	3.4	3.4	3.9	2.9	3.3	1.6	1.8	1.1	1.5	30	1	Hokkaido
SBZ0173	3.2	3.8	3	2.6	3.1	3.2	4.2	3.3	3.6	1.1	1.4	20	1	Tohoku
SBZ0174	3.3	3.5	3	2.8	3.4	3.2	3.7	3.2	3.4	1.2	1.4	30	1	Kanto
SBZ0175	2.8	4	2.4	2.4	2.7	3.2	4.2	1.7	2.7	1.5	2.2	20	1	Kanto
SBZ0176	3	3.5	3.2	2.9	3.2	3.3	4	3.3	3.3	1.1	1.1	20	1	Kanto
SBZ0177	3.5	3.4	3.4	2.9	3.4	3.4	4.8	3.2	3.4	1.1	1.6	20	1	Kanto
SBZ0178	3.5	3.3	3.2	3.1	3.2	3.3	2.2	2.4	2	1.6	1.9	20	1	Kanto
SBZ0179	3.4	3.5	3.4	3.2	3.5	3.6	4.1	3.9	3.6	1	1	30	1	Hokkaido
SBZ0180	3.5	3.3	3.1	3.4	3.6	4	4.4	3.8	3.2	1	1	30	1	Shinetsu
SBZ0181	2.8	3.1	2.2	2.6	3.2	2.5	3.9	1.7	2.3	1.2	2.1	20	0	Tohoku
SBZ0182	3.1	2.9	3.1	2.9	3	3	3	3	3	1.1	3	40	1	Kanto
SBZ0183	3.3	3.6	1.7	2.6	2.5	3.1	3.7	1.6	2.9	1.2	1.3	30	1	Kanto
SBZ0184	3.8	3.5	2.5	3.1	2.5	2.6	2.4	1.7	2.2	1.1	1.5	50	1	Shinetsu
SBZ0185	3.3	4.2	2.4	2.3	2.7	2.4	3.8	2	3	1	1	30	1	Kanto
SBZ0186	3.7	4.6	1.4	2.3	2.9	2.2	3.7	1.7	1.3	1	1	40	1	Tohoku
SBZ0187	3.2	3.8	3.2	3	2.4	3.5	4	2.4	3	1.1	1.6	20	1	Kanto
SBZ0188	3.6	3.7	1.9	2.8	2.9	2.8	4.2	1.4	2.4	1.1	2.2	40	1	Kyushu
SBZ0189	3.9	3.7	2	3.4	3.4	2.6	2.9	1.6	2.1	1.1	2.6	40	1	Chugoku
SBZ0190	3	3.1	3.1	2.8	3.1	2.9	4.6	2.2	3	1	1.4	20	0	Kanto
SBZ0191	3.3	3.2	2.7	2.9	3.3	3	2.4	3.3	2.8	2.5	2.8	50	1	Kanto
SBZ0192	3.6	3.3	1.9	3.6	2.8	1.9	3.6	1.6	1.7	1.3	3	60	0	Hokuriku
SBZ0193	3.5	3.4	1.9	3.5	2.9	1.9	3.4	1.3	1.4	1.2	1.9	40	0	Hokuriku
SBZ0194	3.6	3.3	1.8	3.8	3	1.7	1.7	1.2	1.2	1.3	1.9	40	0	Hokuriku
SBZ0195	3	2.3	3.1	3	3.5	3.3	2.8	2.2	3.7	1.3	2.5	40	1	Tokai
SBZ0196	3.8	3.5	1.9	3.7	3.3	1.5	2.7	1.6	1.2	1.2	2.6	40	0	Hokuriku
SBZ0197	3.8	3.6	1.9	4	3.4	1.4	2.8	1	1.2	1.2	2.9	40	0	Hokuriku
SBZ0198	3.9	3.6	1.7	3.8	3.6	1.5	3.2	1.2	1.2	1.2	1.5	40	0	Hokuriku
SBZ0199	3.4	2.8	3.8	3.9	3.7	3.4	3.3	3.3	1.8	1	2.5	40	0	Chugoku
SBZ0200	3.1	3	2.9	3	2.8	2.9	2.7	2.8	2.9	1.4	2.8	30	0	Kanto
SBZ0201	3.1	2.6	2.9	3.2	3	2.9	3.3	2.2	2.9	1	3.9	20	0	Kinki
SBZ0202	2.9	2.9	4.1	2.8	4.5	3.1	3.6	3	1.9	1	1	30	1	Kanto
SBZ0203	2.5	3.8	1.9	2.4	2.1	2.9	2.1	1.7	2.1	1	1	30	1	Kinki
SBZ0204	4	3.3	3.1	3.2	3.9	4.3	2.8	2.6	2.8	1.2	1.3	40	1	Kinki
SBZ0205	2	4.7	3.9	2.3	3.3	4.6	4.7	3.7	3.4	1.3	1.9	30	1	Kanto
SBZ0206	3.2	3.5	2.3	3.3	3	2.7	3.2	2.1	2.7	1.1	1.8	40	0	Kanto
SBZ0207	3.2	3.7	2.2	2.1	3.7	2.1	3.9	1.8	2.2	1.3	1.8	30	1	Kinki
SBZ0208	4.1	3.5	2.5	3.2	4.5	2.7	3.9	2.7	2.1	1	1	30	1	Kinki
SBZ0209	3.3	4.1	1.9	3.3	3.5	3	3.8	1.9	2.2	1	2.5	40	1	Kinki
SBZ0210	3.4	3.9	3.9	2.4	2.1	4.1	1.7	2.6	1.9	1.2	1.3	10	0	Kanto
SBZ0211	3.2	4.3	1.1	2.3	3.6	3.9	4	1.9	2	1.2	2.3	20	1	Tokai
SBZ0212	1.6	2.9	2.6	2.1	4.3	4.4	4.7	4.8	2.4	1.2	1.5	10	1	Shinetsu
SBZ0213	2.9	3.4	2.8	4	3.6	3.5	3.3	2.7	1.6	1.2	3.7	20	0	Kanto
SBZ0214	3.4	3.1	1.4	3.1	4	4.1	4.8	2.4	2.4	1.7	1.7	20	0	Kinki
SBZ0215	3.7	3.8	2.5	1.8	4.3	3.8	4	1.9	2.8	1.1	1	20	0	Tokai
SBZ0216	3.6	1.7	2.9	3.4	4	3.9	4.4	3	1.2	1.1	1	30	0	Kanto
SBZ0217	3.1	1.4	1.3	2.4	4.8	4.7	4.3	3.7	2.6	1.3	1	40	0	Kanto
SBZ0218	3.8	4.4	2.7	1.9	3.2	3.4	3.3	1.6	2.9	1.3	1.6	50	1	Hokkaido
SBZ0219	2.1	5	1.2	1.5	1.9	3	4.8	2.1	3	1.1	2.2	30	1	Kanto
SBZ0220	3.3	3	1.9	2.2	2.1	3.7	2.2	2.2	2	1.1	1.5	20	1	Kanto
SBZ0221	3	3.3	4.8	3.8	3.3	3.7	3.2	3.2	2.7	1.2	2.5	30	1	Tokai
SBZ0222	4.2	2.6	1.8	4.1	3.6	4	3.1	2	1.7	1	1.6	30	1	Kanto
SBZ0223	2.3	3.8	2	2.8	2.2	4.3	3.6	2.6	3.2	1.1	1	20	1	Tohoku
SBZ0224	3.8	3.6	1.6	2.2	3.9	3.4	3.3	2.1	3	1.4	1.3	40	1	Kanto
SBZ0225	2.9	4.6	2.7	3	1.7	4.5	3.2	2.8	2.2	1.9	2.2	20	1	Kanto
SBZ0226	2.7	1.9	2.4	2.2	3.7	4.1	4.4	2.6	3.1	1.2	1.1	10	0	Kanto
SBZ0227	3.9	2.8	4.4	2.8	4.3	5	4.4	3.9	3.7	1.6	2.2	20	0	Kanto
SBZ0228	3.1	2.5	3.9	2.3	3.1	3.7	4	1.8	2.1	1.1	1.3	10	1	Tohoku
SBZ0229	3.7	2.5	2.1	3.7	3.8	3.7	4.8	3.1	2.4	1	1	30	0	Kanto
SBZ0230	2.7	4.7	3.2	1.8	4.5	3.7	2.8	3.3	2.9	1.4	1.3	20	1	Kanto
SBZ0231	3	4.4	1.7	1.9	3.9	3.3	4.4	3	3	1.8	1.9	20	0	Kanto
SBZ0232	3.2	3.9	3.2	3	2.6	3.3	3	2.4	2.8	1.4	2.1	40	1	Kinki
SBZ0233	2.1	3.9	2.9	2	4.2	4.4	4.1	3.3	2.3	1.4	2.2	10	1	Kanto
SBZ0234	2.5	3.6	3.1	3.5	2.9	3.4	3.8	2.8	1.6	1.1	1.7	10	1	Kinki
SBZ0235	3.2	1.2	3.5	3.7	2.7	2.3	3.4	3	3.1	1.2	1.2	30	1	Kanto
SBZ0236	3.8	3.8	3.5	1.6	4.3	4.2	3	2.7	1.7	1	1	30	1	Kanto
SBZ0237	3	3.1	1.4	2.5	2.2	4.1	3.6	1.8	2.9	1.4	2.6	20	0	Tokai
SBZ0238	3.2	4	2	1.7	3.1	3.8	4.3	1.7	3.1	1.2	1	30	0	Kanto
SBZ0239	2.2	4.5	3.7	2.5	2.4	3.7	4	2.2	3.7	2.2	1.8	10	1	Tohoku
SBZ0240	3.6	2.1	3.8	3.8	3.7	4.3	2.6	2.3	2.6	1.2	1.4	30	0	Tohoku
SBZ0241	1.8	1.3	4.2	3.1	4.5	4.5	4.6	4.3	4	1	1.4	20	1	Hokuriku
SBZ0242	4.2	3	2.5	4.1	2.4	4.8	2.3	2.8	1.8	1.3	1.8	30	1	Tokai
SBZ0243	3.5	3	1.8	3.5	3	3.3	4.2	1.9	2.2	1.3	1.5	20	0	Tokai
SBZ0244	3.2	3.2	2.3	3.8	2.7	4	3.3	2.8	1.7	1	1.2	10	1	Kinki
SBZ0245	4.6	2.7	1.9	3.2	4.6	2.4	3.1	1.7	1.7	1	1	20	1	Chugoku
SBZ0246	3.9	2.2	3.4	4.5	2.9	4	3.2	2.4	1.9	1.1	1.2	40	0	Kanto
SBZ0247	4	4.8	2.5	3.5	4	4.5	3.9	1.4	2.9	1	1	40	1	Kinki
SBZ0248	3.6	2.7	4	3.3	3.5	4.9	3	2.6	2.9	1.2	1	30	0	Kinki
SBZ0249	3.6	2.5	2.1	3	3	3.2	3.2	2.1	2.4	1.1	1.4	30	0	Tokai
SBZ0250	2.5	4.8	3.4	1.2	2.6	4.1	3.7	2.4	2.2	1.2	1.2	30	0	Kanto
SBZ0251	3.7	2	1.8	1.8	2.2	4.4	3.7	3.2	2.8	1.2	1.3	40	0	Kanto
SBZ0252	4	3.4	2.5	2.6	4.3	4.3	4.3	2.2	1.6	1	1.5	50	0	Kanto
SBZ0253	3.6	2.9	1.9	1.3	4.7	4.4	3.8	2.4	4	2.2	1.4	30	1	Kanto
SBZ0254	4.2	4.6	1.8	1.1	3	3.3	4.6	1.4	2.7	1.6	2	30	0	Kanto
SBZ0255	3.4	1.8	3.4	3.4	2	3.6	4.7	2.4	1.1	1.1	2.1	30	0	Kanto
SBZ0256	1.5	2.6	4.8	3	3.1	4.4				1.1	1.8	10	0	Kanto
SBZ0257	2.9	2.4	1.9	1.5	2.6	3.3	4.3	2.3	2.9	1.5	1.4	30	1	Kanto
SBZ0258	3.3	2.2	4	3.9	3.2	3.5	3.3	3	2	1.1	1.2	30	0	Tokai
SBZ0259	3	3.2	2.1	4.2	2.1	4.5	3.9	1.9	2.2	1.1	1	10	0	Kinki
SBZ0260	3.8	1.4	1.2	3.1	1.7	4.2	3.1	2.8	2.1	1.1	1.2	20	1	Kanto
SBZ0261	2.5	2.9	2.9	3.4	2.1	4.4	3.8	1.9	2.6	1.4	1.1	10	1	Kanto
SBZ0262	3.8	2.9	2.4	4	3	4.7	3.4	2.9	1.8	1	1.5	50	0	Kanto
SBZ0263	4	2.8	3.9	2.1	4.3	4.6	3.4	1.8	3	1.1	1.2	30	0	Kyushu
SBZ0264	3.2	1.8	3.1	3	2.5	4	4.4	3.1	3.3	1.7	1.4	20	0	Tokai
SBZ0265	2.6	1.6	4.4	3.9	4.1	4.7	4.4	4.9	2.3	1.2	2	20	0	Kinki
SBZ0266	3.3	3.6	2	1.6	4.2	3.9	3.9	2	2.1	1.3	1.2	40	1	Hokkaido
SBZ0267	2.8	1.6	3.3	2.8	4.2	3.7	4	3.1	2.7	1.1	2.5	20	0	Kanto
SBZ0268	3.5	2.7	1.3	1.7	2.8	4	4	1.4	2.7	1.6	1	30	1	Kanto
SBZ0269	2.9	1.1	3.1	3.7	2.4	4.9	4.4	3	3.9	1	1	20	1	Kanto
SBZ0270	2.7	4.4	1.5	2.7	4.2	4.7	3.7	1.6	1.7	1.2	1.1	20	1	Kanto
SBZ0271	3.3	4.4	1.2	1.2	2.9	3.4	3.6	1.1	2.9	1.4	1.1	20	1	Hokuriku
SBZ0272	2.4	4.7	3.3	1.6	3.8	4.4	3.6	3	2.1	1	1.4	50	0	Tokai
SBZ0273	3	3.3	2.2	2.2	3.7	3.3	4.7	2.9	2.6	1.2	2.2	30	1	Kinki
SBZ0274	2.9	2.4	2.6	3.3	2.7	2.9	3.2	2.7	1.1	1	1.4	50	1	Kinki
SBZ0275	3.8	2.3	1.3	3.5	4	3.8	4.3	2.1	2.6	2.2	2.5	20	1	Kanto
SBZ0276	2.2	3.4	2.5	1.1	4.9	4.6	4	2.6	3.3	2.1	2.2	30	1	Tokai
SBZ0277	3.9	4.8	2.4	4.2	1.8	4.4	2.9	1.7	2.6	1	1.2	20	0	Kanto
SBZ0278	2.7	2.4	4.5	3.5	2.8	3.8	4	3	2.9	1.3	1	40	0	Kanto
SBZ0279	2.9	2.8	2.3	3.5	3.6	3.7	3.9	2	3	1.2	1.1	30	1	Kinki
SBZ0280	3.6	3.7	2.5	3.6	2.9	3.5	3.4	1.7	1.7	1.1	1.3	10	1	Kanto
SBZ0281	3.1	1.6	1.4	3	2.5	2.6	4.4	1.4	1.8	1.2	1.3	20	1	Kyushu
SBZ0282	2.5	3.1	2.8	1.6	2.5	3.9	4.2	2.8	3.4	1.7	1.5	10	1	Kanto
SBZ0283	3	1.5	3.4	2.7	4.7	3.9	3.9	3.2	2.8	1.2	2.5	20	0	Kanto
SBZ0284	2.9	2.8	4.2	3.5	1.3	4.3	4	3.7	3.3	1.4	1.3	20	1	Kanto
SBZ0285	3.3	2.7	3.1	1.3	4	4.6	3.9	3.8	3.7	1.7	1.2	20	0	Hokkaido
SBZ0286	3.9	2.9	2.2	2.7	2.5	3.3	2.6	1.8	1.7	1	1.2	40	0	Tohoku
SBZ0287	2.9	3.7	2.2	1.9	4.8	3.7	4.1	2.7	2.6	1.8	1.4	10	1	Kanto
SBZ0288	4.1	3.4	1.3	3.2	4.9	4.8	2.1	1.1	2	1.2	1	50	0	Tokai
SBZ0289	2.9	2.4	1.7	2.6	4	3.5	4.2	2.3	2.9	1	1	20	0	Kanto
SBZ0290	3	1.4	3.6	2.6	4	4.2	4.3	2.6	2.8	1.7	1.3	30	1	Shinetsu
SBZ0291	4.8	1.5	1.5	4.8	3	4.5	3.7	1.7	1.3	1.1	1.4	50	1	Kyushu
SBZ0292	2.3	2.4	4.6	3.7	2.9	4.9	1.8	2.6	2.3	2.2	3.8	20	0	Kanto
SBZ0293	3.5	2.9	3.5	3.8	2.4	3.8	4.2	1.4	2.9	1.7	1	20	1	Kinki
SBZ0294	3.5	2.4	1.9	3.1	3.5	4.4	4.2	1.2	2.1	1.6	1.5	40	1	Shikoku
SBZ0295	2.3	3.4	3.9	2.4	2.6	5	4.3	3	3.1	1	1.2	20	0	Kanto
SBZ0296	3.1	3.4	3.5	1.5	2.4	4	4.6	2.2	2.4	1.6	1.6	10	1	Kinki
SBZ0297	2.4	3.9	2	1.9	2.1	4.1	2.8	2.9	2.3	1.2	1	10	1	Kanto
SBZ0298	3.4	3.2	2.5	2.5	3.1	3.7	3.9	2	2.1	1.1	1.2	30	0	Kinki
SBZ0299	2.3	3	2	2.3	4.8	5	4.4	3.6	3.3	1.2	2.5	20	1	Kanto
SBZ0300	3.1	1.6	4.7	3	3.3	2.7	3.1	3	3.6	1.9	2.8	10	0	Kanto
SBZ0301	2.8	2.2	3	1.9	2.5	4.2	3.6	2.6	3.1	1.1	1	20	1	Tohoku
SBZ0302	3.2	2.5	3	2.7	4.2	4.2	2.9	2.6	3.2	1.1	2.6	20	0	Kanto
SBZ0303	2.9	3.3	3.6	3.6	2.9	2.8	3	1.3	2.8	1	1	30	0	Kanto
SBZ0304	2.8	4	1.5	2.5	1.8	3.4	4.3	1.6	3.7	1.7	1.4	30	0	Shinetsu
SBZ0305	2.8	3.5	3.2	1.7	4.5	4.8	3.7	2.6	2.1	1.1	2.5	40	0	Kyushu
SBZ0306	2.6	3.9	1.8	3.2	2.4	4.5	4.3	3	2.6	1.1	2.1	20	1	Kanto
SBZ0307	3.5	2.9	2.4	3.2	2.4	3.6	3.3	1.8	2.2	1.1	1.1	20	1	Hokkaido
SBZ0308	3.3	3.3	3	3.4	3.2	4.2	3.9	2.1	2	1	1	10	1	Kanto
SBZ0309	3	3.1	3.1	2.6	2.9	3.4	3.9	3	3.2	1.6	1.1	10	1	Kinki
SBZ0310	3	3.1	2.1	2.9	3	3.9	3	1.7	2.3	1.3	1	30	1	Kanto
SBZ0311	2.9	2.2	3.1	2.8	3.2	2.9	4.1	2.2	3.1	1.2	1	20	1	Kanto
SBZ0312	2.5	3.3	2.6	3	3.5	3.8	4.6	3.6	3	1.1	1	40	1	Tokai
SBZ0313	2.8	2.6	4.4	3.7	1.9	4.6	3.6	3.1	1.4	1.1	1.4	20	1	Kyushu
SBZ0314	4.1	3.5	4.5	4.5	4.2	5	4.6	4	2.7	1.4	2	20	0	Tokai
SBZ0315	3.7	4.9	3.3	3.3	2.7	4.5	2.9	2	1.7	1.1	1.2	20	1	Kinki
SBZ0316	4.1	3.6	2	1.7	3.4	4.2	3.3	2.6	2.3	1.1	1.3	20	1	Kinki
SBZ0317	3.9	4.4	2.4	2.5	3.1	4.8	3.6	2.9	3	1.6	1	20	1	Kinki
SBZ0318	1.6	2	1.9	1.5	3.4	4.6	4.4	1.7	3.3	1.9	1.5	10	1	Kanto
SBZ0319	2.5	2.5	3.2	3.5	3.5	4.7	4.6	3.3	2.3	1.2	1.4	10	1	Kanto
SBZ0320	3	4.7	1.1	3	3.9	3.1	4.1	2.3	2.4	1.1	1.1	20	1	Kanto
SBZ0321	3.5	2.3	2.6	3	3.3	3.8	4	1.8	1.8	1.2	2	20	0	Kinki
SBZ0322	2.2	2.8	4.6	2.8	4.7	4.1	3.3	3.9	2.9	1.1	1.4	40	1	Tokai
SBZ0323	4	4.7	1.3	4	3.6	1.8	3.6	1.4	1.3	1.3	1.5	40	0	Hokuriku
SBZ0324	3.3	4	4	2.6	2.8	3.8	3.3	2	1.4	1	1.2	20	1	Kanto
SBZ0325	4.7	3.4	4.5	3	4.2	4.5	2	3.2	2	1.1	1.3	20	1	Kanto
SBZ0326	4.6	3.3	3.3	2.5	2.5	3.8	2.7	2.1	2.1	1.3	1.2	30	0	Kanto
SBZ0327	3.1	3.9	1.9	3.5	2.7	3.1	4.3	1.9	2.6	1	1.2	20	1	Kinki
SBZ0328	3.8	3.6	1.5	2.3	3.6	4.8	3.9	2.4	2.4	1.1	2.1	20	1	Kinki
SBZ0329	3.8	3.4	4	4.5	2	4.3	4	3.7	3.4	1.8	1.5	10	0	Tohoku
SBZ0330	3.2	1.4	2.2	3.9	3.7	4.8	4.3	2.8	1.9	1.1	1.2	20	1	Tokai
SBZ0331	5	3.4	2.1	4	4.3	4.9	3	2.1	1.9	1.2	1.2	30	0	Kanto
SBZ0332	3.4	3.9	2.3	3.2	1.8	4.6	3.9	2.6	3.3	1.8	1.4	10	1	Kanto
SBZ0333	3.9	3.5	3.3	4.2	3.4	3.8	3.4	2.9	2.1	1.2	1	20	0	Kanto
SBZ0334	3.5	2.9	3	2.8	2.4	5	4.3	2.8	3.2	1.2	1.8	30	0	Kanto
SBZ0335	4.3	2.7	3.2	4.8	3.6	4.2	2.1	1.4	1.2	1	1.3	20	1	Kanto
SBZ0336	3.3	2	4.8	1.1	4.8	4	4	3	3.9	1.3	1	30	1	Kinki
SBZ0337	1.9	4.2	1.1	4.1	4	4	4.8	1.4	2.1	1.4	1.2	10	1	Kanto
SBZ0338	3.8	2.3	3.3	2.4	2.4	3.1	3.9	2.9	2.8	1.2	1.2	30	1	Kanto
SBZ0339	3.5	1.6	1.9	2.8	2.9	4.1	3.7	2.2	2.8	1.2	1	10	1	Kanto
SBZ0340	2.3	4.7	2.1	3.8	2.4	3.8	3.2	1.4	2.1	1.3	2	10	1	Tohoku
SBZ0341	5	3.1	1.9	2.8	4.9	4.9	2.7	1.8	2.1	1.2	1	30	0	Kanto
SBZ0342	2.9	3.2	3.3	2.6	3.4	4	4.4	3.2	2.1	1.3	1.3	20	1	Kanto
SBZ0343	1.8	1.9	4.6	3.5	3.7	4.5	2.8	2.8	2.4	2.3	2.6	20	1	Kanto
SBZ0344	3.1	4.2	2.4	2.2	3.1	3.5	4.4	2.1	2.4	1.3	1.9	20	1	Kyushu
SBZ0345	3.6	1.8	4.5	4	3.9	4.3	3.1	2.7	2.1	1	1	20	1	Kinki
SBZ0346	3.7	1.7	3.3	4	2.5	4.5	3.2	2.4	3	1.2	1.7	30	0	Kyushu
SBZ0347	3.4	4.2	1	2.2	3.4	3.8	3	1	3.7	2.1	1.4	30	0	Kanto
SBZ0348	3.5	2.3	3.2	3	3.8	3.5	3.4	1.8	2.1	1	1	50	1	Hokkaido
SBZ0349	3.8	2.6	2.1	3.5	4.1	4	3.3	1.1	2.2	1.3	1.4	30	1	Tohoku
SBZ0350	4.2	1.6	4	3.5	3.8	4.2	3.3	2.8	2.1	1.1	2.4	60	0	Kanto
SBZ0351	2.2	3	1.4	1	2.2	2.6	4.1	2.6	2.9	1	1	20	1	Kanto
SBZ0352	4.1	3.3	3.7	3.6	3	3.8	3.3	2.7	1.7	1	1.1	40	0	Kanto
SBZ0353	4.1	2.3	3.3	3.4	3	5	3.1	2.7	2.6	1	1.1	30	0	Kanto
SBZ0354	3.7	2.7	3.3	2.6	3.4	4.6	3.6	3.1	3.3	1.9	1	60	0	Kanto
